# Supplementary material for: Metabolic and Laboratory Biomarkers in Early-Onset Versus Late-Onset Colorectal Cancer: A Case–Control Study
Source: Cancers (Basel). 2026 Jul 3;18(13):2152. doi: 10.3390/cancers18132152 (PMC13359632; doi:10.3390/cancers18132152)
Supplement: Supplementary file 1 [file cancers-18-02152-s001.zip]

Archive with 1 entries (1 files):
- cancers-4387992-supplementary.pdf
